# Supplementary material for: Theranostic Verteporfin-Conjugated Upconversion Nanoparticles for Cancer Treatment
Source: Nanomaterials (Basel). 2025 Nov 7;15(22):1690. doi: 10.3390/nano15221690 (PMC12655723; doi:10.3390/nano15221690)
Supplement: Supplementary file 1 [file nanomaterials-15-01690-s001.zip]

Archive with 1 entries (1 files):
- nanomaterials-3930299-supplementary.pdf
